# Supplementary material for: Synthetic Biology: Mapping the Scientific Landscape
Source: PLoS One. 2012 Apr 23;7(4):e34368. doi: 10.1371/journal.pone.0034368 (PMC3335118; doi:10.1371/journal.pone.0034368)
Supplement: Workbook S1 — Packaged Tableau Workbook for use with Tableau Reader 7.0. (ZIP) [file pone.0034368.s002.zip]

Archive with 1 entries (1 files):
- Workbook S2 Synthetic Biology Scientific Landscape.twbx
